# Supplementary material for: The Impact of Transjugular Intrahepatic Portosystemic Shunt on Nutrition in Liver Cirrhosis Patients: A Systematic Review
Source: Nutrients. 2023 Mar 27;15(7):1617. doi: 10.3390/nu15071617 (PMC10096634; doi:10.3390/nu15071617)
Supplement: Supplementary file 1 [file nutrients-15-01617-s001.zip]

Archive with 1 entries (1 files):
- nutrients-2247170-supplementary.pdf
